# Supplementary material for: Tau-Marin Mucoadhesive Gel for Prevention and Treatment of Gum Diseases
Source: Gels. 2023 Jul 27;9(8):607. doi: 10.3390/gels9080607 (PMC10453578; doi:10.3390/gels9080607)
Supplement: Supplementary file 1 [file gels-09-00607-s001.zip]

Archive with 1 entries (1 files):
- gels-2520737-supplementary.pdf
